# Supplementary material for: Chemotoxicity-induced exosomal lncFERO regulates ferroptosis and stemness in gastric cancer stem cells
Source: Cell Death Dis. 2021 Nov 29;12(12):1116. doi: 10.1038/s41419-021-04406-z (PMC8629982; doi:10.1038/s41419-021-04406-z)
Supplement: Supplementary file 2 — Supplementary Table 1 [file 41419_2021_4406_MOESM2_ESM.xls]

## Sheet: Sheet1
Supplemental Table 1. Top 20 up-regulated lncRNAs in the serum exosomes of patients with gastric cancer compared with those in controls.
Type	Accession	Source	Foldchange	Chr	Start	End	GeneSymbol
lncRNA	lnc-NAALADL1-2:1	lncipedia	3441.05	chr11	65025389	65026515	-
lncRNA	lnc-C17orf78-2:2	lncipedia	2883.75	chr17	37423567	37426666	-
lncRNA	lnc-ENDOG-1:1	lncipedia	1118.86	chr9	128831744	128832630	-
lncRNA	lnc-LRRC71-3:1	lncipedia	777.204	chr1	157128361	157128671	CYCSP52
lncRNA	lnc-EXOC2-6:1	lncipedia	745.172	chr6	181465	205484	LOC285766
lncRNA	lnc-HOGA1-1:1	lncipedia	459.668	chr10	97618804	97622759	-
lncRNA	lnc-SP3-14:1	lncipedia	300.697	chr2	173431348	173431812	-
lncRNA	lnc-DFNA5-8:1	lncipedia	265.746	chr7	24437812	24447065	-
lncRNA	lnc-DLL1-10:1	lncipedia	251.085	chr6	170090122	170098358	-
lncRNA	lnc-TMEM30B-5:2	lncipedia	212.13	chr14	61716823	61751059	-
lncRNA	lnc-CALR3-4:3	lncipedia	196.726	chr19	16441510	16471966	-
lncRNA	ENST00000516629	ENSEMBL_GENCODE	184.962	chr10	12415928	12416000	SNORD45
lncRNA	ENST00000602313	ENSEMBL_GENCODE	173.892	chrX	151182386	151182855	AF003625.3
lncRNA	lnc-ZNF674-1:10	lncipedia	136.995	chrX	46314057	46327669	-
lncRNA	LINC01669	lncipedia	133.668	chr21	6060340	6076305	LINC00313
lncRNA	ENST00000618270	ENSEMBL_GENCODE	131.344	chrCHR_HSCHR5_2_CTG1_1	69758658	69759641	RP11-846E15.4
lncRNA	ENST00000556458	ENSEMBL_GENCODE	120.961	chr14	100291118	100294656	RP11-638I2.6
lncRNA	lnc-RWDD3-2:1	lncipedia	108.473	chr1	95317594	95321611	-
lncRNA	lnc-LDB1-3:1	lncipedia	103.963	chr10	102085475	102085730	-
lncRNA	lnc-SLC39A6-5:1	lncipedia	99.2049	chr18	36278734	36279119	-
