# Supplementary material for: Chemotoxicity-induced exosomal lncFERO regulates ferroptosis and stemness in gastric cancer stem cells
Source: Cell Death Dis. 2021 Nov 29;12(12):1116. doi: 10.1038/s41419-021-04406-z (PMC8629982; doi:10.1038/s41419-021-04406-z)
Supplement: Supplementary file 3 — Supplementary Table 2 [file 41419_2021_4406_MOESM3_ESM.xls]

## Sheet: Sheet1
Supplemental Table 2. Primer sequences of releated genes for qRT-PCR.
Gene	Forward primer	Reverse primer
SCD1	5’-AAACCTGGCTTGCTGATG-3’	5’-GGGGGCTAATGTTCTTGTCA-3’
GADPH	5’-CGGAGTCAACGGATTTGGTC-3’	5’-TCGCCCCACTTGATTTTGGA-3’
CASP3	5’-CATGGAAGCGAATCAATGGACT-3’	5’-CTGTACCAGACCGAGATGTCA-3’
PTGS2	5’-TAAGTGCGATTGTACCCGGAC-3’	5’-TTTGTAGCCATAGTCAGCATTGT-3’
U1 snRNA	5’-TTCGCGCTTTCCCCTGAA-3’	5’-GCTGTCAACGATACGCTACGTAAC-3’
lncFERO	5’-TGGACCATGTGATTGGGCTC-3’	5’-GACATTCCCACAGGGGTGAG-3’
NOTCH1	5’-GAGGCGTGGCAGACTATGC-3’	5’-CTTGTACTCCGTCAGCGTGA-3’
SOX9	5’-AGCGAACGCACATCAAGAC-3’	5’-CTGTAGGCGATCTGTTGGGG-3’
OCT4	5’-CTGGGTTGATCCTCGGACCT-3’	5’-CCATCGGAGTTGCTCTCCA-3’
